# Supplementary material for: Horse Activity Participants’ Perceptions About Practices Undertaken at Activity Venues, and Horse Welfare and Wellbeing
Source: Animals (Basel). 2025 Jul 24;15(15):2182. doi: 10.3390/ani15152182 (PMC12345512; doi:10.3390/ani15152182)
Supplement: Supplementary file 1 [file animals-15-02182-s001.zip]

Archive with 2 entries (2 files):
- Supplementary Information Item S1.pdf
- Supplementary Information Item S2.pdf
